# Supplementary material for: Laboratory Extractions of Soil Phosphorus Do Not Reflect the Fact That Liming Increases Rye Phosphorus Content and Yield in an Acidic Soil
Source: Plants (Basel). 2022 Oct 27;11(21):2871. doi: 10.3390/plants11212871 (PMC9653810; doi:10.3390/plants11212871)
Supplement: Supplementary file 1 [file plants-11-02871-s001.zip]

Archive with 1 entries (1 files):
- plants-1839756-supplementary.pdf
